# Supplementary material for: Virtual Screening Technology for Two Novel Peptides in Soybean as Inhibitors of α-Amylase and α-Glucosidase
Source: Foods. 2023 Dec 6;12(24):4387. doi: 10.3390/foods12244387 (PMC10743026; doi:10.3390/foods12244387)
Supplement: Supplementary file 1 [file foods-12-04387-s001.zip]

Archive with 1 entries (1 files):
- foods-2731501-supplementary.pdf
